# Supplementary material for: Evolution of complete proteomes: guanine-cytosine pressure, phylogeny and environmental influences blend the proteomic architecture
Source: BMC Evol Biol. 2013 Oct 3;13:219. doi: 10.1186/1471-2148-13-219 (PMC3850711; doi:10.1186/1471-2148-13-219)
Supplement: Additional file 6 — List of the 461 species from Archaea, Bacteria, and Eukaryota analyzed in this study. [file 1471-2148-13-219-S6.xls]

## Sheet: Sheet1
List of species analyzed in this study
Domain	Group	Subgroup	Species	Strain	Protein sequence count
Archaea	Crenarchaeota	Thermoprotei	Acidianus hospitalis	W1	2463
			Acidilobus saccharovorans	345-15	1551
			Aeropyrum pernix	K1	1752
			Desulfurococcus fermentans	DSM 16532	1483
			Hyperthermus butylicus	DSM 5456	1673
			Ignicoccus hospitalis	KIN4/I	1495
			Metallosphaera sedula	DSM 5348	2256
			Pyrobaculum aerophilum	str. IM2	2604
			Sulfolobus acidocaldarius	DSM 639	2306
			Thermofilum pendens	Hrk 5	1947
			Thermoproteus tenax	Kra 1	2049
			Thermosphaera aggregans	DSM 11486	1458
			Vulcanisaeta distributa	DSM 14429	2592
	Euryarchaeota	Archaeoglobi	Archaeoglobus fulgidus	DSM 4304	2420
			Ferroglobus placidus	DSM 10642	2480
		Halobacteria	Haladaptatus paucihalophilus	DX253	4443
			Halalkalicoccus jeotgali	B3	3925
			Haloarcula hispanica	ATCC 33960	3924
			Haloferax volcanii	DS2	4019
			Halogeometricum borinquense	DSM 11551	3900
			Halomicrobium mukohataei	DSM 12286	3475
			Halopiger xanaduensis	SH-6	4221
			Haloquadratum walsbyi	C23	2743
			Halorhabdus tiamatea	SARL4B	3980
			Halorubrum lacusprofundi	ATCC 49239	3721
			Haloterrigena turkmenica	DSM 5511	5113
			Natrialba magadii	ATCC 43099	4364
			Natronobacterium gregoryi	SP2	3782
			Natronomonas pharaonis	DSM 2160	2820
		Methanobacteria	Methanobrevibacter ruminantium	M1	2283
			Methanosphaera stadtmanae	DSM 3091	1591
			Methanothermobacter marburgensis	str. Marburg	1806
			Methanothermus fervidus	DSM 2088	1352
		Methanococci	Methanocaldococcus fervens	AG86	1665
			Methanococcus aeolicus	Nankai-3	1490
			Methanothermococcus okinawensis	IH1	1672
			Methanotorris formicicus	Mc-S-70	2027
		Methanomicrobia	Methanocella paludicola	SANAE	3064
			Methanococcoides burtonii	DSM 6242	2273
			Methanocorpusculum labreanum	Z	1822
			Methanoculleus marisnigri	JR1	2557
			Methanohalobium evestigatum	Z-7303	2437
			Methanohalophilus mahii	DSM 5219	1987
			Methanolinea tarda	NOBI-1	2067
			Methanoplanus petrolearius	DSM 11571	618
			Methanoregula boonei	6A8	2452
			Methanosaeta concilii	GP6	2927
			Methanosalsum zhilinae	DSM 4017	2086
			Methanosarcina mazei	Go1	3434
			Methanosphaerula palustris	E1-9c	2655
			Methanospirillum hungatei	JF-1	3131
		Methanopyri	Methanopyrus kandleri	AV19	1687
		Nanohaloarchaea	Candidatus Haloredivivus sp.	G17	2228
		Thermococci	Pyrococcus abyssi	GE5	250
			Thermococcus barophilus	MP	2265
		Thermoplasmata	Ferroplasma acidarmanus	fer1	1986
			Picrophilus torridus	DSM 9790	1587
			Thermoplasma acidophilum	DSM 1728	1484
	Korarchaeota	Candidatus Korarchaeum	Candidatus Korarchaeum cryptofilum	OPF8	1603
	Nanoarchaeota	Nanoarchaeum	Nanoarchaeum equitans	Kin4-M	585
	Thaumarchaeota	Cenarchaeales	Cenarchaeum symbiosum	A	2066
		marine archaeal	Candidatus Nitrosoarchaeum limnia	SFB1	2038
			Nitrosopumilus maritimus	SCM1	1847
Bacteria	Actinobacteria	Actinobacteria	Acidimicrobium ferrooxidans	DSM 10331	2089
			Acidothermus cellulolyticus	11B	2217
			Actinomyces coleocanis	DSM 15436	1546
			Actinoplanes sp.	SE50/110	8248
			Actinosynnema mirum	DSM 43827	7138
			Amycolatopsis mediterranei	S699	9575
			Amycolicicoccus subflavus	DQS3-9A1	4705
			Arcanobacterium haemolyticum	DSM 20595	1885
			Arthrobacter arilaitensis	Re117	3436
			Arthrobacter aurescens	TC1	4780
			Atopobium parvulum	DSM 20469	1422
			Beutenbergia cavernae	DSM 12333	4197
			Bifidobacterium adolescentis	L2-32	2428
			Brachybacterium faecium	DSM 4810	3068
			Brevibacterium linens	BL2	4047
			Cellulomonas fimi	ATCC 484	3863
			Clavibacter michiganensis	subsp. sepedonicus	3116
			Collinsella aerofaciens	ATCC 25986	2367
			Conexibacter woesei	DSM 14684	6001
			Coriobacterium glomerans	PW2	1768
			Corynebacterium accolens	ATCC 49726	2360
			Cryptobacterium curtum	DSM 15641	1422
			Dietzia cinnamea	P4	3538
			Eggerthella lenta	DSM 2243	3184
			Frankia alni	ACN14a	6782
			Leifsonia xyli	str. CTCB07	2375
			Microbacterium testaceum	StLB037	3727
			Micrococcus luteus	SK58	2491
			Microlunatus phosphovorus	NM-1	5338
			Micromonospora aurantiaca	ATCC 27029	6222
			Mobilicoccus pelagius	NBRC 104925	3112
			Mobiluncus curtisii	ATCC 35242	1819
			Mycobacterium africanum	GM041182	3830
			Nakamurella multipartite	DSM 44233	5240
			Nocardia cyriacigeorgica	GUH-2	5477
			Nocardioides sp.	JS614	4909
			Olsenella uli	DSM 7084	1739
			Parascardovia denticolens	DSM 10105	1680
			Patulibacter sp.	I11	7372
			Propionibacterium avidum	ATCC 25577	2376
			Rhodococcus equi	ATCC 33707	5030
			Rothia mucilaginosa	DY-18	1904
			Saccharomonospora azurea	SZMC 14600	4555
			Salinispora arenicola	CNS-205	4917
			Sanguibacter keddieii	DSM 10542	3710
			Segniliparus rotundus	DSM 44985	3006
			Slackia heliotrinireducens	DSM 20476	2776
			Streptomyces avermitilis	MA-4680	7676
			Thermobifida fusca	YX	3087
	Aquificae	Aquificae	Aquifex aeolicus	VF5	1560
			Desulfurobacterium thermolithotrophum	DSM 11699	1509
			Persephonella marina	EX-H1	2051
			Sulfurihydrogenibium azorense	Az-Fu1	1723
			Thermocrinis albus	DSM 14484	1593
			Thermovibrio ammonificans	HB-1	1813
	Bacteroidetes/Chlorobi	Bacteroidetes	Alistipes indistinctus	YIT 12060	2348
			Bacteroides caccae	ATCC 43185	3855
			Bizionia argentinensis	JUB59	3095
			Capnocytophaga canimorsus	Cc5	2408
			Cellulophaga algicola	DSM 14237	4163
			Chitinophaga pinensis	DSM 2588	7192
			Chryseobacterium gleum	ATCC 35910	5289
			Croceibacter atlanticus	HTCC2559	2702
			Cytophaga hutchinsonii	ATCC 33406	3785
			Dysgonomonas mossii	DSM 22836	3429
			Flavobacteria bacterium	BAL38	2612
			Flavobacteriaceae bacterium	3519-10	2534
			Flavobacterium branchiophilum	FL-15	2867
			Marivirga tractuosa	DSM 4126	3757
			Myroides odoratimimus	CCUG 10230	3560
			Odoribacter laneus	YIT 12061	3103
			Parabacteroides johnsonii	DSM 18315	4515
			Paraprevotella clara	YIT 11840	4010
			Pedobacter heparinus	DSM 2366	4252
			Polaribacter irgensii	23-P	2557
			Porphyromonas asaccharolytica	DSM 20707	1699
			Prevotella amnii	CRIS 21A-A	2023
			Sphingobacterium sp.	21	5169
		Chlorobi	Chlorobaculum parvum	NCIB 8327	2043
			Chlorobium chlorochromatii	CaD3	1999
			Pelodictyon luteolum	DSM 273	2083
			Prosthecochloris aestuarii	DSM 271	2327
	Chlamydiae/Verrucomicrobia	Chlamydiae	Chlamydia muridarum	MopnTet14	946
			Chlamydophila abortus	LLG	925
		Lentisphaerae	Lentisphaera araneosa	HTCC2155	5104
			Victivallis vadensis	ATCC BAA-548	4065
		Verrucomicrobia	Akkermansia muciniphila	ATCC BAA-835	2138
			Opitutaceae bacterium	TAV1	5984
	Chloroflexi	Anaerolineae	Anaerolinea thermophila	UNI-1	3166
		Chloroflexi	Chloroflexus aggregans	DSM 9485	3731
			Roseiflexus castenholzii	DSM 13941	4330
		Dehalococcoidetes	Dehalococcoides ethenogenes	195	1580
		Ktedonobacteria	Ktedonobacter racemifer	DSM 44963	11453
		Thermomicrobia	Sphaerobacter thermophilus	DSM 20745	3485
			Thermomicrobium roseum	DSM 5159	2854
	Chrysiogenetes	Chrysiogenetes	Desulfurispirillum indicum	S5	573
	Cyanobacteria	Chroococcales	Acaryochloris marina	MBIC11017	8383
			Cyanothece sp.	CCY0110	6475
			Synechococcus elongatus	PCC 7942	2728
		Gloeobacteria	Gloeobacter violaceus	PCC 7421	4430
		Nostocales	Anabaena variabilis	ATCC 29413	5710
			Nostoc punctiforme	PCC 73102	6689
		Oscillatoriales	Arthrospira platensis	NIES-39	6630
			Lyngbya majuscule	3L	7445
			Microcoleus chthonoplastes	PCC 7420	8294
			Trichodesmium erythraeum	IMS101	4451
		Prochlorales	Prochlorococcus marinus	str. MIT 9303	2997
		Stigonematales	Fischerella sp.	JSC-11	4627
	Deferribacteres	Deferribacteres	Calditerrivibrio nitroreducens	DSM 19672	2101
			Deferribacter desulfuricans	SSM1	2374
			Denitrovibrio acetiphilus	DSM 12809	2964
			Flexistipes sinusarabici	DSM 4947	2261
	Deinococcus-Thermus	Deinococci	Deinococcus deserti	VCD115	3460
			Meiothermus ruber	DSM 1279	3014
			Thermus aquaticus	Y51MC23	2539
	Dictyoglomi	Dictyoglomia	Dictyoglomus thermophilum	H-6-12	1912
	Elusimicrobia	Elusimicrobia	Elusimicrobium minutum	Pei191	1529
	Fibrobacteres/Acidobacteria	Acidobacteria	Acidobacterium capsulatum	ATCC 51196	3379
			Candidatus Chloracidobacterium thermophilum	B	3054
		Fibrobacteres	Fibrobacter succinogenes	subsp. succinogenes S85	5956
	Firmicutes	Bacilli	Aerococcus urinae	ACS-120-V-Col10a	1726
			Alicyclobacillus acidocaldarius	subsp. acidocaldarius Tc-4-1	2708
			Bacillus amyloliquefaciens	CAU-B946	3823
			Brevibacillus brevis	NBRC 100599	5947
			Exiguobacterium sibiricum	255-15	3015
			Facklamia languida	CCUG 37842	1528
			Gemella haemolysans	M341	1933
			Geobacillus kaustophilus	HTA426	3539
			Granulicatella adiacens	ATCC 49175	1920
			Kyrpidia tusciae	DSM 2912	3150
			Lactobacillus acidophilus	30SC	2059
			Leuconostoc citreum	KM20	1843
			Listeria grayi	DSM 20601	2723
			Oceanobacillus iheyensis	HTE831	3500
			Oenococcus kitaharae	DSM 17330	1825
			Paenibacillus curdlanolyticus	YK9	4824
			Pediococcus acidilactici	MA18/5M	1871
			Staphylococcus aureus	subsp. aureus IS-111	2898
			Streptococcus agalactiae	COH1	2376
			Weissella cibaria	KACC 11862	2158
		Clostridia	Alkaliphilus oremlandii	OhILAs	2836
			Anaerococcus hydrogenalis	ACS-025-V-Sch4	1964
			Anaerostipes caccae	DSM 14662	3748
			Blautia hansenii	DSM 20583	3171
			Butyrivibrio crossotus	DSM 2876	2529
			Caldicellulosiruptor bescii	DSM 6725	2666
			Candidatus Arthromitus sp.	SFB-mouse-Yit	1420
			Clostridium acetobutylicum	DSM 1731	3422
			Coprococcus catus	GD/7	2985
			Desulfitobacterium dehalogenans	ATCC 51507	4130
			Desulfosporosinus meridiei	DSM 13257	4488
			Desulfotomaculum acetoxidans	DSM 771	4068
			Dorea formicigenerans	4_6_53AFAA	3840
			Eubacteriaceae bacterium	ACC19a	2277
			Eubacterium cellulosolvens	6	2785
			Halanaerobium praevalens	DSM 2228	2068
			Lachnospiraceae bacterium	1_1_57FAA	2755
			Oribacterium sinus	F0268	2638
			Parvimonas micra	ATCC 33270	1678
			Peptoniphilus duerdenii	ATCC BAA-1640	1988
			Roseburia hominis	A2-183	3362
			Ruminococcus albus	8	3833
			Subdoligranulum variabile	DSM 15176	3381
			Symbiobacterium thermophilum	IAM 14863	3337
			Thermaerobacter marianensis	DSM 12885	2327
			Thermoanaerobacter brockii	subsp. finnii Ako-1	2209
		Erysipelotrichi	Clostridium ramosum	DSM 1402	3169
			Coprobacillus sp.	29_1	3845
			Erysipelotrichaceae bacterium	21_3	4324
			Eubacterium biforme	DSM 3989	2529
		Negativicutes	Acidaminococcus fermentans	DSM 20731	2026
			Dialister invisus	DSM 15470	1954
			Megamonas funiformis	YIT 11815	2529
			Megasphaera micronuciformis	F0359	1774
			Phascolarctobacterium succinatutens	YIT 12067	2150
			Selenomonas artemidis	F0399	2195
			Veillonella atypica	ACS-049-V-Sch6	3743
	Fusobacteria	Fusobacteria	Fusobacterium gonidiaformans	ATCC 25563	1621
			Fusobacterium ulcerans	ATCC 49185	3194
			Leptotrichia buccalis	C-1013-b	2220
	Gemmatimonadetes	Gemmatimonadetes	Gemmatimonas aurantiaca	T-27	3935
	Nitrospirae	Nitrospira	Candidatus Nitrospira defluvii		4268
			Thermodesulfovibrio yellowstonii	DSM 11347	2033
	Planctomycetes	Planctomycetia	Planctomyces brasiliensis	DSM 5305	4750
	Proteobacteria	Alphaproteobacteria	Acetobacter aceti	NBRC 14818	4031
			Acidiphilium cryptum	JF-5	3559
			Afipia sp.	1NLS2	3823
			Agrobacterium vitis	S4	5413
			Anaplasma central	str. Israel	923
			Azospirillum amazonense	Y2	3358
			Bartonella bacilliformis	KC583	1283
			Bradyrhizobium japonicum	USDA 6	8829
			Brevundimonas diminuta	ATCC 11568	3002
			Brucella abortus	A13334	3338
			Candidatus Liberibacter asiaticus	str. psy62	1109
			Caulobacter segnis	ATCC 21756	4173
			Ehrlichia canis	str. Jake	925
			Erythrobacter litoralis	HTCC2594	3011
			Gluconacetobacter diazotrophicus	PAl 5	7352
			Hyphomicrobium denitrificans	1NES1	3762
			Labrenzia aggregata	IAM 12614	6314
			Mesorhizobium alhagi	CCNWXJ12-2	7195
			Methylobacterium chloromethanicum	CM4	5516
			Novosphingobium aromaticivorans	DSM 12444	4123
			Phaeobacter gallaeciensis	2.10	8007
			Rhizobium etli	CNPAF512	6544
			Rhodobacteraceae bacterium	HTCC2083	4179
			Rickettsia akari	str. Hartford	1258
			Roseobacter denitrificans	OCh 114	4129
			Ruegeria pomeroyi	DSS-3	3752
			Sphingobium chlorophenolicum	L-1	4072
			Sphingomonas wittichii	RW1	5345
			Wolbachia pipientis	wAlbB	1067
		Betaproteobacteria	Achromobacter arsenitoxydans	SY8	5722
			Acidovorax avenae	subsp. avenae ATCC 19860	4737
			Azoarcus sp.	BH72	3989
			Bordetella bronchiseptica	RB50	4994
			Burkholderia ambifaria	MC40-6	6697
			Cupriavidus basilensis	OR16	7534
			Herbaspirillum seropedicae	SmR1	1053
			Kingella denitrificans	ATCC 33394	2518
			Neisseria elongata	subsp. glycolytica ATCC 29315	3089
			Nitrosomonas europaea	ATCC 19718	2461
			Ralstonia pickettii	12D	5361
		Gammaproteobacteria	Acidithiobacillus caldus	SM-1	3187
			Acinetobacter baumannii	AB059	4212
			Alteromonas macleodii	str. 'Deep ecotype'	4084
			Citrobacter freundii	4_7_47CFAA	4966
			Enterobacter aerogenes	KCTC 2190	4412
			Erwinia amylovora	ATCC 49946	3065
			Escherichia coli	O157:H43 str. T22	4471
			Francisella philomiragia	subsp. philomiragia ATCC 25017	1921
			Haemophilus ducreyi	35000HP	1717
			Halomonas elongata	DSM 2581	3474
			Klebsiella oxytoca	KCTC 1686	5488
			Marinobacter algicola	DG893	4127
			Pectobacterium atrosepticum	SCRI1043	4472
			Providencia alcalifaciens	DSM 30120	4022
			Pseudoalteromonas atlantica	T6c	4281
			Psychrobacter arcticus	273-4	2120
			Rhodanobacter sp.	2APBS1	3800
			Serratia odorifera	DSM 4582	5121
			Shewanella amazonensis	SB2B	3645
			Shigella boydii	3594-74	5068
			Thioalkalivibrio sulfidophilus	HL-EbGr7	3283
			Vibrio alginolyticus	40B	4337
			Xanthomonas albilineans	GPE PC73	3114
			Yersinia aldovae	ATCC 35236	3967
		Zetaproteobacteria	Mariprofundus ferrooxydans	PV-1	2866
		delta/epsilon subdivisions	Anaeromyxobacter dehalogenans	2CP-1	4471
			Arcobacter butzleri	ED-1	2158
			Desulfovibrio africanus	str. Walvis Bay	3725
			Geobacter bemidjiensis	Bem	4057
			Helicobacter acinonychis	str. Sheeba	1619
			Sulfurimonas autotrophica	DSM 16294	2158
			Sulfurospirillum deleyianum	DSM 6946	2265
	Spirochaetes	Spirochaetia	Borrelia afzelii	PKo	2678
			Brachyspira hyodysenteriae	WA1	2642
			Leptospira biflexa serovar Patoc	serovar Patoc strain 'Patoc 1 (Paris)'	3726
			Spirochaeta africana	DSM 8902	2871
	Synergistetes	Synergistia	Anaerobaculum hydrogeniformans	ATCC BAA-1850	2500
			Thermanaerovibrio acidaminovorans	DSM 6589	1738
	Tenericutes	Mollicutes	Mycoplasma agalactiae	PG2	742
			Spiroplasma melliferum	KC3	1251
			Ureaplasma urealyticum	serovar 8 str. ATCC 27618	673
	Thermodesulfobacteria	Thermodesulfobacteria	Thermodesulfatator indicus	DSM 15286	2195
			Thermodesulfobacterium sp.	OPB45	1596
	Thermotogae	Thermotogae	Fervidobacterium nodosum	Rt17-B1	1750
			Thermosipho africanus	TCF52B	1954
			Thermotoga lettingae	TMO	2040
Eukarya	Animals	Birds	Meleagris gallopavo		12975
		Fishes	Danio rerio		36572
		Flatworms	Clonorchis sinensis		13646
			Schistosoma mansoni		21159
		Insects	Aedes aegypti		16798
			Anopheles gambiae	str. PEST	14740
			Apis mellifera		9586
			Bombus impatiens		10565
			Camponotus floridanus		14864
			Culex quinquefasciatus		18896
			Danaus plexippus		16254
			Drosophila ananassae		15979
			Drosophila erecta		14548
			Drosophila grimshawi		14986
			Drosophila melanogaster		22315
			Drosophila mojavensis		14595
			Drosophila persimilis		16878
			Drosophila pseudoobscura		16071
			Drosophila willistoni		15513
			Drosophila yakuba		16095
			Harpegnathos saltator		15127
			Nasonia vitripennis		12604
			Pediculus humanus corporis		10995
			Solenopsis invicta		14193
			Tribolium castaneum		25472
		Mammals	Ailuropoda melanoleuca		17551
			Canis lupus familiaris		18865
			Cricetulus griseus		24253
			Equus caballus		24041
			Heterocephalus glaber		21790
			Homo sapiens		32524
			Macaca mulatta		43799
			Monodelphis domestica		18407
			Mus musculus		63073
			Oryctolagus cuniculus		18221
			Pan troglodytes		31787
			Pongo abelii		34563
			Rattus norvegicus		70761
		Roundworms	Brugia malayi		11460
			Caenorhabditis elegans		36989
			Caenorhabditis remanei		31476
			Loa loa		16293
			Trichinella spiralis		16562
	Fungi	Ascomycetes	Ajellomyces capsulatus	G186AR	9255
			Ajellomyces dermatitidis	SLH14081	9587
			Arthroderma gypseum	CBS 118893	9015
			Arthroderma otae	CBS 113480	8889
			Aspergillus clavatus	NRRL 1	9122
			Aspergillus flavus	NRRL3357	13486
			Aspergillus fumigatus	Af293	9631
			Aspergillus nidulans	FGSC A4	10535
			Aspergillus niger	CBS 513.88	14086
			Aspergillus oryzae	RIB40	12074
			Aspergillus terreus	NIH2624	10401
			Botryotinia fuckeliana	B05.10	16389
			Candida albicans	WO-1	5752
			Candida dubliniensis	CD36	6101
			Candida glabrata	CBS 138	5213
			Chaetomium globosum	CBS 148.51	11048
			Clavispora lusitaniae	ATCC 42720	6153
			Coccidioides immitis	RS	10440
			Debaryomyces hansenii	CBS767	6272
			Eremothecium cymbalariae	DBVPG#7215	4587
			Gibberella zeae	PH-1	11578
			Glomerella graminicola	M1.001	12020
			Grosmannia clavigera	kw1407	8312
			Kluyveromyces lactis	NRRL Y-1140	5076
			Komagataella pastoris	CBS 7435	5033
			Lachancea thermotolerans	CBS 6340	5091
			Magnaporthe oryzae	70-15	12836
			Metarhizium acridum	CQMa 102	9850
			Myceliophthora thermophila	ATCC 42464	9099
			Mycosphaerella graminicola	IPO323	10963
			Naumovozyma castellii	CBS 4309	5592
			Nectria haematococca	mpVI 77-13-4	15708
			Neosartorya fischeri	NRRL 181	10396
			Neurospora crassa	OR74A	9841
			Ogataea parapolymorpha	DL-1	4157
			Paracoccidioides brasiliensis	Pb18	8741
			Penicillium chrysogenum	Wisconsin 54-1255	12792
			Phaeosphaeria nodorum	SN15	16124
			Pyrenophora teres f. teres	0-1	11799
			Saccharomyces cerevisiae	YJM789	5912
			Scheffersomyces stipitis	CBS 6054	5817
			Schizosaccharomyces pombe	972h-	5011
			Sordaria macrospora	k-hell	10827
			Trichoderma reesei	QM6a	9162
			Trichophyton tonsurans	CBS 112818	7502
			Uncinocarpus reesii	1704	7760
			Verticillium dahliae	VdLs.17	10535
			Yarrowia lipolytica	CLIB122	6448
			Zygosaccharomyces rouxii	CBS 732	4991
		Basidiomycetes	Coprinopsis cinerea	okayama7#130	13657
			Cryptococcus gattii	WM276	6565
			Laccaria bicolor	S238N-H82	18264
			Malassezia globosa	CBS 7966	4286
			Melampsora larici-populina	98AG31	16372
			Moniliophthora perniciosa	FA553	13560
			Puccinia graminis f. sp. tritici	CRL 75-36-700-3	15979
			Schizophyllum commune	H4-8	13194
			Serpula lacrymans var. lacrymans	S7.9	12925
	Plants	Green Algae	Chlamydomonas reinhardtii		7992
			Chlorella variabilis		9895
			Micromonas pusilla	CCMP1545	10296
			Micromonas sp.	RCC299	10141
			Ostreococcus tauri		8110
			Volvox carteri f. nagariensis		14436
		Land Plants	Arabidopsis thaliana		55500
			Glycine max		41875
			Medicago truncatula		43011
			Oryza sativa Japonica Group		63949
			Oryza sativa Indica Group		37476
			Populus trichocarpa		40521
			Ricinus communis		31434
			Selaginella moellendorffii		34817
			Sorghum bicolor		33083
			Vitis vinifera		47590
	Protists	Apicomplexans	Babesia bovis	T2Bo	3706
			Cryptosporidium hominis	TU502	3457
			Neospora caninum		6936
			Theileria annulata	strain Ankara	3795
			Toxoplasma gondii	VEG	7847
		Kinetoplasts	Leishmania braziliensis	MHOM_BR_75_M2904	8460
			Leishmania donovani	BPK282A1	8032
			Leishmania infantum	JPCM5	8373
			Trypanosoma brucei	TREU927	8712
			Trypanosoma congolense	IL3000	5984
			Trypanosoma vivax	Y486	3790
